# Supplementary material for: Pesticin-Like Effector VgrG3cp Targeting Peptidoglycan Delivered by the Type VI Secretion System Contributes to Vibrio cholerae Interbacterial Competition
Source: Microbiol Spectr. 2023 Jan 10;11(1):e04267-22. doi: 10.1128/spectrum.04267-22 (PMC9927483; doi:10.1128/spectrum.04267-22)
Supplement: Supplemental file 1 — Data Set S1. Download spectrum.04267-22-s0001.xlsx, XLSX file, 0.01 MB [file spectrum.04267-22-s0001.xlsx]

## Sheet: representative VgrG3cp homologs
Description	Scientific Name	Max Score	Total Score	Query Cover	E value	Per. ident	Acc. Len	Accession genome number	Accession protein number	Protein sequence
Vibrio cholerae strain E1 chromosome 2, complete sequence	Vibrio cholerae							CP110189.1		MARLQFQLKVDGLEDESLVVRGFEGQESLSDSVWRSEPCYGFRYQVDLASALSNLTAEQF VDQTAHLTIRRDGQVVQQINGIVRQFSKGDTGYRHTFYSLTLVPALERLSLRSNSRIFQQ QSVPEIISILLQEMGIEDYAFALKRECAQREFCVQYRETDLQFLRRIAAEEGLVYSHLHE AQKHTLLFTDSSDSQPKLAKPVPYNALAGGEINLPYVVDLQFKTTAQVSHTELKDYSFKK PAYGFTQRTQGKDIAYQQPNYEHFDAPGRYKDDANGKAFSQIRLEYLRRDALLADAKSDE PLLLAGVRFDLQDHLDLAMNRDWLVVQANHQGTQPQALQEEGGSGATTYSNQLKLIPAHI TWRARPCAKPQVDGPMIATVVGPQGEEIYCDNF…
Vibrio cholerae strain 20000 chromosome 2, complete sequence	Vibrio cholerae	688	688	1	0	100	1110356	CP036500.1	QBJ30499.1	MARLQFQLKVDGLEDESLVVRGFEGQESLSDSVWRSEPCYGFRYQVDLASALSNLTAEQF VDQTAHLTIRRDGQVVQQINGIVRQFSKGDTGYRHTFYSLTLVPALERLSLRSNSRIFQQ QSVPEIISILLQEMGIEDYAFALKRECAQREFCVQYRETDLQFLHRIAAEEGLVYSHLHE AQKHTLLFTDSSDSQPKLAKPVPYNALAGGEINLPYVVDLQFKTTAQVSHTELKDYSFKK PAYGFTQRTQGKDIAYQQPNYEHFDAPGRYKDDANGKAFSQIRLEYLRRDALLADAKSDE PLLLAGVRFDLQDHLDLAMNRDWLVVQANHQGTQPQALQEEGGSGATTYSNQLKLIPAHI TWRARPCAKPQVDGPMIATVVGPQGEEIYCDNF…
Vibrio cholerae strain DL4215 large gene cluster, complete sequence	Vibrio cholerae	686	686	1	0	99.7	37750	KF228946.1	AHX36850.1	MARLQFQLKVDGLEDESLVVRGFEGQESLSDSVWRSEPCYGFRYQVDLASALSNLTAEQF VDQTAHLTILRDGQVVQQINGIVRQFSKGDTGHRHTFYSLTLVPALERLSLRSNSRIFQQ QSVPEIISILLQEMGIEDYAFALKRECAQREFCVQYRETDLQFLHRIAAEEGLVYSHLHE AQKHTLLFTDSSDSQPKLAKPVPYNALAGGEINLPYVVDLQFKTTAQVSHTELKDYSFKK PAYGFTQRTQGKDIAYQQPNYEHFDAPGRYKDDANGKAFSQIRLEYLRRDALLADAKSDE PLLLAGVRFDLQDHLDLAMNRDWLVVQANHQGTQPQALQEEGGAGATTYSNQLKLIPAHI TWRARPCAKPQVDGPMIATVVGPQGEEIYCDNF…
Vibrio cholerae strain GXFL1-4 chromosome 1, complete sequence	Vibrio cholerae	684	684	1	0	99.4	1154802	CP090386.1	UIP02336.1	MARLQFQLKVDGLEDESLVVRGFEGQESLSDSVWRSEPCYGFRYQVDLASALSNLTAEQF VDQTAHLTILRDGQVVQQINGIVRQLSKGDTGHRHTFYSLTLVPALERLSLRSNSRIFQQ QSVPEIISILLQEMGIEDYAFALKRECAQREFCVQYRETDLQFLHRIAAEEGLVYSHLHE AQKHTLLFTDSSDSQPKLAKPVPYNALAGGEINLPYVVDLQFKTTAQVSHTELKDYSFKK PAYGFTQRTQGKDIAYQQPNYEHFDAPGRYKDDANGKAFSQIRLEYLRRDALLADAKSDE PLLLAGVRFDLQDHLDLAMNRDWLVVQANHQGTQPQALQEEGGAGATTYSNQLKLIPAHI TWRARPCAKPQVDGPMIATVVGPQGEEIYCDNF…
Vibrio cholerae isolate Vibrio cholerae str. BC1071 genome assembly, chromosome: II	Vibrio cholerae	681	1167	1	0	99.1	1217808	LT897798.1	SNC57361.1	MARLQFQLKVDGLEDESLVVRGFEGQESLSDSVWRSEPCYGFRYQVDLASALSNLTAEQF VDQTAHLTILRDGQVVQQINGIVRQLSKGDTGHRHTFYSLTLVPALERLSLRSNSRIFQQ QSVPEIISILLQEMGIEDYAFALKRECAQREFCVQYRETDLQFLHRIAAEEGLVYSHLHE AQKHTLLFTDSSDSQPKLAKPVPYNALAGGEINLPYVVDLQFKTTAQVSHTELKDYSFKK PAYGFTQRTQGKDIAYQQPNYEHFDAPGRYKDDANGKAFSQIRLEYLRRDALLADAKSDE PLLLAGVRFDLQDHLDLAMNRDWLVVQANHQGTQPQALQEEGGSGATTYSNQLKLIPAHI TWRARPCAKPQVDGPMIATVVGPQGEEIYCDNF…
Vibrio cholerae strain RFB16 chromosome 2, complete sequence	Vibrio cholerae	681	681	1	0	99.1	1140710	CP043556.1	QEO43382.1	MARLQFQLKVDGLEDESLVVRGFEGQESLSDSVWRSEPCYGFRYQVDLASALSNLTAEQF VDQTAHLTILRDGQVVQQINGIVRQLSKGDTGHRHTFYSLTLVPALERLSLRSNSRIFQQ QSVPKIISILLQEMGIEDYAFALKRECAQREFCVQYRETDLQFLHRIAAEEGLVYSHLHE AQKHTLLFTDSSDSQPKLAKPVPYNALAGGEINLPYVVDLQFKTTAQVSHTELKDYSFKK PAYGFTQRTQGKDIAYQQPNYEHFDAPGRYKDDANGKAFSQIRLEYLRRDALLADAKSDE PLLLAGVRFDLQDHLDLAMNRDWLVVQANHQGTQPQALQEEGGSGATTYSNQLKLIPAHI TWRARPCAKPQVDGPMIATVVGPQGEEIYCDNF…
Vibrio cholerae strain N14-2106 hypothetical protein and VrgG family protein genes, complete cds; insertion sequence ISVch9-1, complete sequence; transposase (tnpA) and blaVCC-1 genes, complete cds; insertion sequence ISVch9-2, complete sequence; blaVCC-1 gene, complete cds; insertion sequence ISVch9-3 and C-terminal end of a VgrG family protein-like gene, complete sequence; and hypothetical prot…	Vibrio cholerae	676	892	0.98	0	99.7	15666	KT818596.1	ALU63996.1	MARLQFQLKVDGLEDESLVVRGFEGQESLSDSVWRSEPCYGFRYQVDLASALSNLAAEQF VDQTAHLTILRDGQAVQQINGIVRQLSKGDTGHRHTFYSLTLVPALERLSLRSNSRIFQQ QSVPEIISILLQEMGIEDYAFALKRECAQREFCVQYRETDLQFLHRIAAEEGLVYSHLHE AQKHTLLFTDSSDSQPKLAKPVPYNALAGGEINIPYVVDLQFKTTAQVSHTELKDYSFKK PAYGFTQRTQGKDIAYQQPNYEHFDAPGRYKDDANGKAFSQIRLEYLRRDALLADAKSDE PLLLAGVRFDLQDHLDLAMNRDWLVVQANHQGTQPQALQEEGGSGATTYSNQLKLIPAHI TWRARPCAKPQVDGPMIATVVGPQGEEIYCDNF…	2
Vibrio fluvialis strain 85003 type VI secretion system 2 gene cluster, partial sequence	Vibrio fluvialis	155	155	0.98	1e-37	34.15	29373	KY319183.1	ARK19379.1	MATLKYQFHVEGLEDDTLVVRGFDGQETLSSERIIGQPCHGFRYQLELASRLANLTPEMV VDKVAELTLYRDDVLVQRVNGIVRRFTQGDTGHHHTFYSLTLVPALERLSLRHNSRIFQL NTVPEILSILLQEMGINDYAFALTRDCAQREFCVQYRETDLDFLHRLAAEEGLVYSFIHE EGKHTLIFSDASESLPKLGEPIPYNTLAGGMIESPYISALSVHTQSEVSQTALQDYSFKK PAYSFAQQAVGTEMDYQQPDYEHFDAPGRYKNDVSGKAFSQIRLDYLRRNARTATGKSNQ PLLRPGVKFDLQEHLDDTLNRDWLVVSVTSQGTQPQALEEAGGNGATTYANQFSLIPAHR TWRATPQAKPQVDGPMIATVVGPQGEEIFCDEH…
Vibrio anguillarum 775 chromosome II, complete sequence	Vibrio anguillarum 775	186	186	0.49	3e-48	60.61	988135	CP002285.1	AEH34841.1	MARLQFQLKVDGLEDESLVVRGFEGQESLSDSVWRSEPCYGFRYQVDLASALSNLAAEQF VDQTAHLTILRDGQAVQQINGIVRQLSKGDTGHRHTFYSLTLVPALERLSLRSNSRIFQQ QSVPEIISILLQEMGIEDYAFALKRECAQREFCVQYRETDLQFLHRIAAEEGLVYSHLHE AQKHTLLFTDSSDSQPKLAKPVPYNALAGGEINIPYVVDLQFKTTAQVSHTELKDYSFKK PAYGFTQRTQGKDIAYQQPNYEHFDAPGRYKDDANGKAFSQIRLEYLRRDALLADAKSDE PLLLAGVRFDLQDHLDLAMNRDWLVVQANHQGTQPQALQEEGGSGATTYSNQLKLIPAHI TWRARPCAKPQVDGPMIATVVGPQGEEIYCDNF…
Vibrio anguillarum strain ATCC-68554 chromosome 2, complete sequence	Vibrio anguillarum	186	186	0.49	3e-48	60.61	998051	CP023209.1	ATA50919.1	MEGKKMARLSFRLTVEGLADDTLVVHEYQGVESLSDSTQVGLRCYGFRYEIKLASRQSGL TALELVDKTAQLEMLRDGLVVQRVHGIVCQFSKGDIGHHHTFYSLTLVPALERLSLRQNS RIFQLKTVPEILSIVLQEMGINDYAFSLRRECAQREFCVQYRETDIDFLHRLAAEEGLVY HFIHEEGKHTLFFSDDSQSLIKRETPIPYNALAGGVMESPYVSQLTQHSQTEVSHSALQD YSFKKPSYSFAQQAQGREMDYQQATYEHFDAPGRFKDDVSGKAFNQIRLEYLRREARTAT GKSNHPGLQAGTKFDLQEHLDDSMNRDWVVVQVHHQGRQPQALEEEGGSGATTYSNQFTL IPADVTWRATPQAKPQVDGPCMALVVGPDGEEI…
Vibrio anguillarum strain 425 chromosome 2, complete sequence	Vibrio anguillarum	186	186	0.49	3e-48	60.61	1141928	CP020533.1	AVT66292.1	MEGKKMARLSFRLTVEGLADDTLVVHEYQGVESLSDSTQVGLRCYGFRYEIKLASRQSGL TALELVDKTAQLEMLRDGLVVQRVHGIVCQFSKGDIGHHHTFYSLTLVPALERLSLRQNS RIFQLKTVPEILSIVLQEMGINDYAFSLRRECAQREFCVQYRETDIDFLHRLAAEEGLVY HFIHEEGKHTLFFSDDSQSLIKRETPIPYNALAGGVMESPYVSQLTQHSQTEVSHSALQD YSFKKPSYSFAQQAQGREMDYQQATYEHFDAPGRFKDDVSGKAFNQIRLEYLRREARTAT GKSNHPGLQAGTKFDLQEHLDDSMNRDWVVVQVHHQGRQPQALEEEGGSGATTYSNQFTL IPADVTWRATPQAKPQVDGPCMALVVGPDGEEI…
Vibrio anguillarum strain 87-9-116 chromosome 2, complete sequence	Vibrio anguillarum	186	186	0.49	3e-48	60.61	1207658	CP021981.1	ASF94257.1	MEGKKMARLSFRLTVEGLADDTLVVHEYQGVESLSDSTQVGLRCYGFRYEIKLASRQSGL TALELVDKTAQLEMLRDGLVVQRVHGIVCQFSKGDIGHHHTFYSLTLVPALERLSLRQNS RIFQLKTVPEILSIVLQEMGINDYAFSLRRECAQREFCVQYRETDIDFLHRLAAEEGLVY HFIHEEGKHTLFFSDDSQSLIKRETPIPYNALAGGVMESPYVSQLTQHSQTEVSHSALQD YSFKKPSYSFAQQAQGREMDYQQATYEHFDAPGRFKDDVSGKAFNQIRLEYLRREARTAT GKSNHPGLQAGTKFDLQEHLDDSMNRDWVVVQVHHQGRQPQALEEEGGSGATTYSNQFTL IPADVTWRATPQAKPQVDGPCMALVVGPDGEEI…
Vibrio anguillarum M3 chromosome 2, complete sequence	Vibrio anguillarum M3	186	186	0.49	3e-48	60.61	988134	CP006700.1	AGU59412.1	MEGKKMARLSFRLTVEGLADDTLVVHEYQGVESLSDSTQVGLRCYGFRYEIKLASRQSGL TALELVDKTAQLEMLRDGLVVQRVHGIVCQFSKGDIGHHHTFYSLTLVPALERLSLRQNS RIFQLKTVPEILSIVLQEMGINDYAFSLRRECAQREFCVQYRETDIDFLHRLAAEEGLVY HFIHEEGKHTLFFSDDSQSLIKRETPIPYNALAGGVMESPYVSQLTQHSQTEVSHSALQD YSFKKPSYSFAQQAQGREMDYQQATYEHFDAPGRFKDDVSGKAFNQIRLEYLRREARTAT GKSNHPGLQAGTKFDLQEHLDDSMNRDWVVVQVHHQGRQPQALEEEGGSGATTYSNQFTL IPADVTWRATPQAKPQVDGPCMALVVGPDGEEI…
Vibrio anguillarum strain Ba35 chromosome II	Vibrio anguillarum	186	186	0.49	3e-48	60.61	995214	CP010031.1	AQL62230.1	MARLSFRLTVEGLADDTLVVHEYQGVESLSDSTQVGLRCYGFRYEIKLASRQSGLTALEL VDKTAQLEMLRDGLVVQRVHGIVCQFSKGDIGHHHTFYSLTLVPALERLSLRQNSRIFQL KTVPEILSIVLQEMGINDYAFSLRRECAQREFCVQYRETDIDFLHRLAAEEGLVYHFIHE EGKHTLFFSDDSQSLIKRETPIPYNALAGGVMESPYVSQLTQHSQTEVSHSALQDYSFKK PSYSFAQQAQGREMDYQQATYEHFDAPGRFKDDISGKAFNQIRLEYLRREARTATGKSNH PGLQAGTKFDLQEHLDDSMNRDWVVVQVHHQGRQPQALEEEGGSGATTYSNQFTLIPADV TWRATPQAKPQVDGPCMALVVGPDGEEIFCDEH…
Vibrio anguillarum strain J382 chromosome 2, complete sequence	Vibrio anguillarum	186	186	0.49	3e-48	60.61	1038699	CP091186.1	UJQ42307.1	MARLSFRLTVEGLADDTLVVHEYQGVESLSDSTQVGLRCYGFRYEIKLASRQSGLTALEL VDKTAQLEMLRDGLVVQRVHGIVCQFSKGDIGHHHTFYSLTLVPALERLSLRQNSRIFQL KTVPEILSIVLQEMGINDYAFSLRRECAQREFCVQYRETDIDFLHRLAAEEGLVYHFIHE EGKHTLFFSDDSQSLIKRETPIPYNALAGGVMESPYVSQLTQHSQTEVSHSALQDYSFKK PSYSFAQQAQGREMDYQQATYEHFDAPGRFKDDVSGKAFNQIRLEYLRREARTATGKSNH PGLQAGTKFDLQEHLDDSMNRDWVVVQVHHQGRQPQALEEEGGSGATTYSNQFTLIPADV TWRATPQAKPQVDGPCMALVVGPDGEEIFCDEH…
Vibrio anguillarum strain LMG12010 chromosome II	Vibrio anguillarum	186	186	0.49	3e-48	60.61	1045941	CP011469.1	AQM24466.1	MARLSFRLTVEGLADDTLVVHEYQGVESLSDSTQVGLRCYGFRYEIKLASRQSGLTALEL VDKTAQLEMLRDGLVVQRVHGIVCQFSKGDIGHHHTFYSLTLVPALERLSLRQNSRIFQL KTVPEILSIVLQEMGINDYAFSLRRECAQREFCVQYRETDIDFLHRLAAEEGLVYHFIHE EGKHTLFFSDDSQSLIKRETPIPYNALAGGVMESPYVSQLTQHSQTEVSHSALQDYSFKK PSYSFAQQAQGREMDYQQATYEHFDAPGRFKDDVSGKAFNQIRLEYLRREARTATGKSNH PGLQAGTKFDLQEHLDDSMNRDWVVVQVHHQGQQPQALEEEGGSGATTYSNQFTLIPADV TWRATPQAKPQVDGPCMALVVGPDGEEIFCDEH…
Vibrio anguillarum strain 91-8-178 chromosome II	Vibrio anguillarum	186	186	0.49	3e-48	60.61	1079294	CP010035.1	AQL69058.1	MARLSFRLTVEGLADDTLVVHEYQGVESLSDSTQVGLRCYGFRYEIKLASRQSGLTALEL VDKTAQLEMLRDGLVVQRVHGIVCQFSKGDIGHHHTFYSLTLVPALERLSLRQNSRIFQL KTVPEILSIVLQEMGINDYAFSLRRECAQREFCVQYRETDIDFLHRLAAEEGLVYHFIHE EGKHTLFFSDDSQSLIKRETPIPYNALAGGVMESPYVSQLTQHSQTEVSHSALQDYSFKK PSYSFAQQAQGREMDYQQATYEHFDAPGRFKDDISGKAFNQIRLEYLRREARTATGKSNH PGLQAGTKFDLQEHLDDSMNRDWVVVQVHHQGRQPQALEEEGGSGATTYSNQFTLIPADV TWRATPQAKPQVDGPCMALVVGPDGEEIFCDEH…
Vibrio anguillarum strain 90-11-287 chromosome II sequence	Vibrio anguillarum	186	372	0.49	3e-48	60.61	1093463	CP011476.1	AQM35760.1	MARLSFRLTVEGLADDTLVVHEYQGVESLSDSTQVGLRCYGFRYEIKLASRQSGLTALEL VDKTAQLEMLRDGLVVQRVHGIVCQFSKGDIGHHHTFYSLTLVPALERLSLRQNSRIFQL KTVPEILSIVLQEMGINDYAFSLRRECAQREFCVQYRETDIDFLHRLAAEEGLVYHFIHE EGKHTLFFSDDSQSLIKRETPIPYNALAGGVMESPYVSQLTQHSQTEVSHSALQDYSFKK PSYSFAQQAQGREMDYQQATYEHFDAPGRFKDDISGKAFNQIRLEYLRREARTATGKSNH PGLQAGTKFDLQEHLDDSMNRDWVVVQVHHQGRQPQALEEEGGSGATTYSNQFTLIPADV TWRATPQAKPQVDGPCMALVVGPDGEEIFCDEH…
Vibrio anguillarum strain 51/82/2 chromosome II	Vibrio anguillarum	186	186	0.49	3e-48	60.61	1110922	CP010043.1	AQL82821.1	MARLSFRLTVEGLADDTLVVHEYQGVESLSDSTQVGLRCYGFRYEIKLASRQSGLTALEL VDKTAQLEMLRDGLVVQRVHGIVCQFSKGDIGHHHTFYSLTLVPALERLSLRQNSRIFQL KTVPEILSIVLQEMGINDYAFSLRRECAQREFCVQYRETDIDFLHRLAAEEGLVYHFIHE EGKHTLFFSDDSQSLIKRETPIPYNALAGGVMESPYVSQLTQHSQTEVSHSALQDYSFKK PSYSFAQQAQGREMDYQQATYEHFDAPGRFKDDISGKAFNQIRLEYLRREARTATGKSNH PGLQAGTKFDLQEHLDDSMNRDWVVVQVHHQGRQPQALEEEGGSGATTYSNQFTLIPADV TWRATPQAKPQVDGPCMALVVGPDGEEIFCDEH…
Vibrio anguillarum strain 91-7-154 chromosome II sequence	Vibrio anguillarum	186	186	0.49	3e-48	60.61	1132884	CP010083.1	AQM00436.1	MARLSFRLTVEGLADDTLVVHEYQGVESLSDSTQVGLRCYGFRYEIKLASRQSGLTALEL VDKTAQLEMLRDGLVVQRVHGIVCQFSKGDIGHHHTFYSLTLVPALERLSLRQNSRIFQL KTVPEILSIVLQEMGINDYAFSLRRECAQREFCVQYRETDIDFLHRLAAEEGLVYHFIHE EGKHTLFFSDDSQSLIKRETPIPYNALAGGVMESPYVSQLTQHSQTEVSHSALQDYSFKK PSYSFAQQAQGREMDYQQATYEHFDAPGRFKDDISGKAFNQIRLEYLRREARTATGKSNH PGLQAGTKFDLQEHLDDSMNRDWVVVQVHHQGRQPQALEEEGGSGATTYSNQFTLIPADV TWRATPQAKPQVDGPCMALVVGPDGEEIFCDEH…
Vibrio anguillarum chromosome 2, strain NB10, complete sequence	Vibrio anguillarum	186	186	0.49	3e-48	60.61	1187342	LK021129.1	CDQ48871.1	MARLSFRLTVEGLADDTLVVHEYQGVESLSDSTQVGLRCYGFRYEIKLASRQSGLTALEL VDKTAQLEMLRDGLVVQRVHGIVCQFSKGDIGHHHTFYSLTLVPALERLSLRQNSRIFQL KTVPEILSIVLQEMGINDYAFSLRRECAQREFCVQYRETDIDFLHRLAAEEGLVYHFIHE EGKHTLFFSDDSQSLIKRETPIPYNALAGGVMESPYVSQLTQHSQTEVSHSALQDYSFKK PSYSFAQQAQGREMDYQQATYEHFDAPGRFKDDVSGKAFNQIRLEYLRREARTATGKSNH PGLQAGTKFDLQEHLDDSMNRDWVVVQVHHQGRQPQALEEEGGSGATTYSNQFTLIPADV TWRATPQAKPQVDGPCMALVVGPDGEEIFCDEH…
Vibrio anguillarum strain 6018/1 chromosome II	Vibrio anguillarum	1115	1641	0.86	0	61.52	1127222	CP010292.1	AQM07473.1	MARLSFRLTVEGLADDTLVVHEYQGVESLSDSTQVGLRCYGFRYEIKLASRQSGLTALEL VDKTAQLEMLRDGLVVQRVHGIVCQFSKGDIGHHHTFYSLTLVPALERLSLRQNSRIFQL KTVPEILSIVLQEMGINDYAFSLRRECAQREFCVQYRETDIDFLHRLAAEEGLVYHFIHE EGKHTLFFSDDSQSLIKRETPIPYNALAGGVMESPYVSQLTQHSQTEVSHSALQDYSFKK PSYSFAQQAQGREMDYQQATYEHFDAPGRFKDDISGKAFNQIRLEYLRREARTATGKSNH PGLQAGTKFDLQEHLDDSMNRDWVVVQVHHQGRQPQALEEEGGSGATTYSNQFTLIPADV TWRATPQAKPQVDGPCMALVVGPDGEEIFCDEH…
